# Supplementary material for: Identification of ferroptosis related markers by integrated bioinformatics analysis and In vitro model experiments in rheumatoid arthritis
Source: BMC Med Genomics. 2023 Jan 30;16:18. doi: 10.1186/s12920-023-01445-7 (PMC9887825; doi:10.1186/s12920-023-01445-7)
Supplement: Supplementary file 3 — Additional file 3: Marker in ferroptosis-related genes. [file 12920_2023_1445_MOESM3_ESM.csv]

id	rcd	symbol	hgncid	ensgstable	evidence	testin	pathway	confidence	experiments	caution	uniprotac	pmid	remark	latestupdate	datasource	uniformgenetype
1	Ferroptosis	PTGS2	HGNC:9605	ENSG00000073756	Simply a downstream marker of ferroptosis. The most upregulated gene in BJeLR cells upon treatment with either erastin or (1S, 3R)-RSL3, but ferroptotic cell death was not affected by inhibition of the enzyme.	Human	_NA_	Validated	0	_NA_	P35354	24439385	May promote ferroptosis.	2022/3/9	FerrDb team	gene with protein product
2	Ferroptosis	CHAC1	HGNC:28680	ENSG00000128965	Up-regulated in erastin-treated samples. A useful pharmacodynamic marker of system Xc- inhibition.	Human	_NA_	Validated	0	_NA_	Q9BUX1	24844246	May promote ferroptosis.	2022/3/9	FerrDb team	gene with protein product
3	Ferroptosis	SLC40A1	HGNC:10909	ENSG00000138449	Erastin-induced mRNA expression is upregulated in FANCD2-deficient cells.	Mice	_NA_	Validated	0	Used as a marker in this study but has been proved to be a suppressor (PMID 27441659).	Q9NP59	27773819	May promote ferroptosis.	2022/3/9	FerrDb team	gene with protein product
4	Ferroptosis	TF	HGNC:11740	ENSG00000091513	Erastin-induced mRNA expression is upregulated in FANCD2-deficient cells.	Mice	_NA_	Validated	0	Used as a marker in this study but has been proved to be a driver (PMID 27441659).	P02787	27773819	May promote ferroptosis.	2022/3/9	FerrDb team	gene with protein product
5	Ferroptosis	TFRC	HGNC:11763	ENSG00000072274	Erastin-induced mRNA expression is upregulated in FANCD2-deficient cells.	Mice	_NA_	Validated	0	Used as a marker in this study but has been proved to be a driver (PMID 27514700).	P02786	27773819	May promote ferroptosis.	2022/3/9	FerrDb team	gene with protein product
6	Ferroptosis	FTH1	HGNC:3976	ENSG00000167996	Erastin-induced mRNA expression is downregulated in FANCD2-deficient cells.	Mice	_NA_	Validated	0	Used as a marker in this study but has been proved to be a suppressor (PMID 26403645).	P02794	27773819	May inhibit ferroptosis.	2022/3/9	FerrDb team	gene with protein product
7	Ferroptosis	GPX4	HGNC:4556	ENSG00000167468	Erastin-induced mRNA expression is downregulated in FANCD2-deficient cells.	Mice	_NA_	Validated	0	Used as a marker in this study but has been proved to be a suppressor (PMID 25824823).	P36969	27773819	May inhibit ferroptosis.	2022/3/9	FerrDb team	gene with protein product
8	Ferroptosis	HSPB1	HGNC:5246	ENSG00000106211	Erastin-induced mRNA expression is downregulated in FANCD2-deficient cells.	Mice	_NA_	Validated	0	Used as a marker in this study but has been proved to be a suppressor (PMID 25728673).	P04792	27773819	May inhibit ferroptosis.	2022/3/9	FerrDb team	gene with protein product
9	Ferroptosis	NFE2L2	HGNC:7782	ENSG00000116044	Erastin-induced mRNA expression is downregulated in FANCD2-deficient cells.	Mice	_NA_	Validated	0	Used as a marker in this study but has been proved to be a suppressor (PMID 27015352).	Q16236	27773819	NRF2 in article. May inhibit ferroptosis.	2022/3/9	FerrDb team	gene with protein product
10	Ferroptosis	GPX4	HGNC:4556	ENSG00000167468	Upregulated in DFO-induced resistance to ferroptosis.	Rat	_NA_	Validated	0	Inhibits ferroptosis but used as a marker in this study.	P36969	30539824	There is a corrigendum for this article.	2022/3/9	FerrDb team	gene with protein product
12	Ferroptosis	FTH1	HGNC:3976	ENSG00000167996	The present study aimed to investigate mitochondrial respiration and ferritin function as biomarkers of ferroptosis sensitivity in HepG2 and HA22T/VGH HCC cell lines, both typifying highly- and poorly-differentiated stages of tumor development.	Human	_NA_	Validated	0	_NA_	P02794	33892112	H-ferritin in article.	2022/3/18	FerrDb team	gene with protein product
