# Supplementary material for: Identification of ferroptosis related markers by integrated bioinformatics analysis and In vitro model experiments in rheumatoid arthritis
Source: BMC Med Genomics. 2023 Jan 30;16:18. doi: 10.1186/s12920-023-01445-7 (PMC9887825; doi:10.1186/s12920-023-01445-7)
Supplement: Supplementary file 4 — Additional file 4: Details of the 635 DEGs in RA (255 down-regulated; 380 up-regulated). [file 12920_2023_1445_MOESM4_ESM.xls]

id	logFC	AveExpr	t	P.Value	adj.P.Val	B
IGHM	4.89792565667392	8.2642488655814	12.3797634912773	5.52362773391516e-16	6.93104808051674e-12	26.012113272539
CXCL13	5.66592825378261	6.42275256790698	11.0658612258189	2.42671924605699e-14	1.52252365497616e-10	22.4033217526486
GABARAPL1	-1.51633502315217	8.42357565813954	-10.8716560621657	4.32572449360307e-14	1.59266961268123e-10	21.8492112961046
IGKC	4.20339414797827	9.05497271790698	10.7909039758129	5.50891975555146e-14	1.59266961268123e-10	21.6172438333646
ADAMDEC1	3.64565597217392	7.41957882162791	10.7437744792439	6.3463086256026e-14	1.59266961268123e-10	21.4814367258553
SEL1L3	2.17066789102174	8.64724084395349	10.5411112493809	1.17004065253424e-13	2.44694501799995e-10	20.8939016108427
IGLV1-44	4.97530954117392	8.39490631116279	10.4700530233901	1.45176655926314e-13	2.60239525509055e-10	20.6865410880139
AIM1	1.0050758051087	9.30054360395349	10.2908326134264	2.50875616674678e-13	3.93498404754233e-10	20.1604316562906
VOPP1	1.38003497226087	10.6136712069767	10.2159320439346	3.15694926102967e-13	4.40148881415559e-10	19.9392436524713
MREG	1.41787839763044	6.86290325465116	10.0192509825374	5.79192614516296e-13	7.26770892695049e-10	19.354769477817
PSMB9	1.55665526508696	9.89064620139535	9.92366149828979	7.79249492644671e-13	8.88911148518667e-10	19.0688093628778
IGLJ3	3.77948986491304	7.48392861116279	9.88842192634332	8.69568932246581e-13	9.09279246819175e-10	18.9630777934052
IGLL3P	3.77596793773913	9.38773329465116	9.63842638921732	1.90150191185231e-12	1.83538815307098e-09	18.2082415267211
IGLC1	4.86276920030435	9.89666064488372	9.53094693761277	2.66810794468591e-12	2.18949974380617e-09	17.8811848192008
TNFRSF17	4.54497438147826	4.87009218069767	9.52897421040198	2.68478266868407e-12	2.18949974380617e-09	17.8751678038281
TPD52	1.92842615556522	6.43567902162791	9.51659675553769	2.79183901027246e-12	2.18949974380617e-09	17.8374038080779
PLCG2	1.07278506434783	8.56309432697674	9.49514668591978	2.9877052489998e-12	2.20527796849703e-09	17.771911987585
TNS3	1.20662537726087	10.5263591925581	9.47097757996136	3.22512606950936e-12	2.24827121778908e-09	17.6980470889079
NFIL3	-2.2334643603913	9.83236978534884	-9.23970812867831	6.72733753309351e-12	4.44287533501355e-09	16.9874730367549
CXCL10	2.56042752386957	8.96452967813953	9.16527309896487	8.53474429794058e-12	5.27844129823932e-09	16.7573385456416
SLAMF8	2.19755545032609	8.17370673372093	9.15451491695964	8.83385936109544e-12	5.27844129823932e-09	16.7240200679493
IGK	3.88166059045652	6.21586192651163	9.12497411470395	9.71088304417226e-12	5.53873456537607e-09	16.6324577000953
ITGA4	1.76713267826087	5.85549379232558	9.09081728507548	1.08353956744506e-11	5.91141499665246e-09	16.5264541616241
HLA-DOB	3.0092996651087	6.37553445976744	9.01373862702532	1.38816246350598e-11	7.25777608003043e-09	16.2867226350994
DOCK10	1.95135426443478	6.09622079581395	8.98489751942976	1.52326423573464e-11	7.35406387168432e-09	16.1968356455055
EGFR	-1.15485260441304	7.11170768232558	-8.98478961020216	1.52379391667032e-11	7.35406387168432e-09	16.1964991447998
SLC12A8	1.74910345684783	5.9954488627907	8.90587868245968	1.96558752320252e-11	8.92547819170514e-09	15.9500533091345
IGLL5	3.32393072439131	8.92862085697674	8.90180029383588	1.99165914382964e-11	8.92547819170514e-09	15.9372960229724
NKG7	4.03074885263043	5.50974972093023	8.88766839090976	2.08473334224562e-11	9.02042550982692e-09	15.8930759290591
FNDC4	-2.43329360165217	6.96461275023256	-8.85479406373775	2.31862163903677e-11	9.69802144221115e-09	15.7901179926991
CD27	2.19569432176087	7.64184248534884	8.79197859938497	2.84191777601288e-11	1.15033497591644e-08	15.5930371541955
PPAP2B	-1.4656802728913	10.7469141274419	-8.77757397698313	2.97786627748601e-11	1.15787215232022e-08	15.5477787395628
IL1R1	-1.49664153269565	9.81591105209302	-8.76276658836953	3.12447086005745e-11	1.15787215232022e-08	15.5012299276536
AIM2	2.41604979206522	7.70553206023256	8.62536748928787	4.88572982933237e-11	1.74293003792289e-08	15.068108574492
IL21R	2.37061859521739	5.79707041511628	8.61369889373483	5.07525478926983e-11	1.74293003792289e-08	15.0312280134495
SDC1	2.34915450047826	7.68493665325581	8.6021520258077	5.2701128843082e-11	1.74293003792289e-08	14.9947173119395
GUSBP11	2.41511001302174	8.09631739372093	8.59336857681774	5.42338245593164e-11	1.74493853992385e-08	14.9669345358027
IGJ	4.96022025232609	7.66582729069767	8.52941510507388	6.683860998097e-11	2.08576880234633e-08	14.7643886741781
EDNRB	-1.63910335115217	7.47201590604651	-8.52346857149496	6.81515148997445e-11	2.08576880234633e-08	14.7455328193998
GADD45B	-1.98360487917392	9.77088305837209	-8.50044740993611	7.34845379436351e-11	2.14438135375984e-08	14.6724989316238
IL15	1.23219687430435	7.08805375604651	8.48980942443119	7.60893520374492e-11	2.16992997583162e-08	14.6387309427758
LRRC15	2.6423471135	8.90603566255814	8.433164506719	9.16137067048451e-11	2.50703107349316e-08	14.4587198751209
SEMA4D	2.44127104293479	6.93205076674419	8.43219413886431	9.19058251360261e-11	2.50703107349316e-08	14.4556331835616
FOSL2	-1.5958235598913	7.53112640883721	-8.39304218151864	1.04510736507912e-10	2.70785941463413e-08	14.3310099895441
DENND1B	1.51152812152174	7.27741886093023	8.38332714459416	1.07900040430113e-10	2.70785941463413e-08	14.3000615080763
TRBC1	2.56844287645652	8.53293428325581	8.36379514680755	1.15053720072851e-10	2.83077270485124e-08	14.2378101008502
KLF9	-1.62833287160869	8.41535224372093	-8.28281397080904	1.50197267227108e-10	3.55599114936934e-08	13.9792917767994
UCP2	1.53249430104348	10.3085796460465	8.26124196715507	1.612669039264e-10	3.74736501938606e-08	13.9103144456951
MZB1	4.23889410582609	6.44709342395349	8.23005953393088	1.78739730274533e-10	4.00504667050864e-08	13.8105249844026
HES1	-1.33897702204348	7.3639417672093	-8.21739189218712	1.86372466116879e-10	4.05205243439915e-08	13.7699586058996
JUNB	-1.84467614647826	10.2478963518605	-8.21589474049184	1.87296016253706e-10	4.05205243439915e-08	13.7651631347868
STAT1	1.23553545934783	9.34415346883721	8.19847115218507	1.98389735661461e-10	4.21931254759323e-08	13.7093380386474
LAP3	1.31552580030435	10.5723637860465	8.19204216534792	2.026485085026e-10	4.23805580781771e-08	13.688732060151
IGHG1	2.33441445823913	4.99737318511628	8.14013848629126	2.4058858234088e-10	4.86920246969898e-08	13.5222246706273
HLA-DMB	1.84881035134783	11.0970983130233	8.1242413645343	2.53585357770161e-10	5.05077630047617e-08	13.4711745826932
BLNK	1.57192724452174	8.0353483755814	8.08088139015127	2.92749899329388e-10	5.73972771372681e-08	13.331811382909
ATP2A3	1.65290643280435	5.91321807162791	8.0721957276422	3.01300445752641e-10	5.76814611748608e-08	13.3038734962903
CXCL9	2.91253264536957	9.28489551418605	8.06862928977823	3.04883916053368e-10	5.76814611748608e-08	13.2923998173151
RTP4	1.89706880302174	6.60259827372093	7.95793751788082	4.4029500830862e-10	8.1247378886126e-08	12.9357083055248
LCK	2.64229795443479	6.38867712767442	7.91417730815913	5.09294956958947e-10	9.0008917181984e-08	12.7943918979231
PLXNC1	2.12354806458696	7.28924743186047	7.89374183060991	5.45153693875756e-10	9.45646877573916e-08	12.7283413742349
TRIM22	1.03828199843479	10.1018044406977	7.88903237247945	5.53771950161771e-10	9.45646877573916e-08	12.7131145651286
SLC19A2	-2.00125116836957	7.64881154604651	-7.88692031254144	5.57681454737566e-10	9.45646877573916e-08	12.7062851460791
RRM2	1.45334934397826	6.9596577944186	7.86898989890233	5.92011733261172e-10	9.90475097194825e-08	12.648291077301
LOC100293211	2.83507534578261	4.71006158906977	7.82063534193753	6.95589743767989e-10	1.14845527694746e-07	12.4917569636417
CD2	2.12346674023913	8.0243737027907	7.75749398944441	8.58839031276843e-10	1.39957300837167e-07	12.2870619403909
IGHD	3.26290829108696	6.8044690927907	7.74389646576162	8.9876635245789e-10	1.44586156290277e-07	12.2429383003866
CCL5	2.18817651365218	7.72598887767442	7.71701423075914	9.83288918438847e-10	1.53444011293635e-07	12.1556626482491
SMCO4	1.00618952636957	9.26367318232558	7.71482543087142	9.90513620878584e-10	1.53444011293635e-07	12.1485539880904
SFRP1	-1.51924795010869	8.79303542093023	-7.65580438497437	1.20684050517232e-09	1.84676032425638e-07	11.9567281541899
EGR1	-1.93549911047826	10.3975820909302	-7.64621971284523	1.24621288689055e-09	1.88403365116899e-07	11.9255515259623
CCR5	1.97446836423913	7.75282748302326	7.59917259078052	1.4590550585201e-09	2.13107190042432e-07	11.7724187433938
KCNK3	-1.80081057015217	6.74050335604651	-7.5988633376067	1.46056888298129e-09	2.13107190042432e-07	11.7714116190164
DDR2	-1.16191754217391	8.89510084162791	-7.58396119871158	1.53542086644437e-09	2.21453575082114e-07	11.7228725306471
MXRA5	2.58242063765218	10.5531160076744	7.56385194283241	1.64258548970615e-09	2.31932580757842e-07	11.6573473700997
GBP1	1.66168371030435	8.74383263697674	7.56340643486146	1.64504300983805e-09	2.31932580757842e-07	11.6558953721093
CD79A	2.22270615434782	7.21956888837209	7.55159315580498	1.71157490030149e-09	2.38631576099812e-07	11.6173884093163
IL32	3.01014349706522	6.48407585674419	7.5481527577255	1.73145542436586e-09	2.38750578735636e-07	11.6061721065313
OSBPL3	1.14780519793478	7.46938968767442	7.53197259727689	1.82811492426505e-09	2.49338979018237e-07	11.553410737532
LGALS2	2.7259722163913	5.52582734325581	7.51251112495385	1.95159845408708e-09	2.6279796960621e-07	11.4899251975319
BCL6	-1.18065552830435	9.97756180488372	-7.5050718378292	2.00098826776759e-09	2.6279796960621e-07	11.4656504726146
NFE2L3	1.01739011376087	6.56296076418605	7.50365033577215	2.01056782612338e-09	2.6279796960621e-07	11.4610116154488
CD52	2.82977428602174	7.79571499	7.45151574437148	2.39569414642719e-09	3.09908970612046e-07	11.2907837898309
CXCL11	2.1944426516087	5.38487582186047	7.38913188564917	2.95534233747338e-09	3.78404445414448e-07	11.086855939776
KMO	1.0602430351087	6.6957949772093	7.37885813351134	3.05938039239447e-09	3.87768739027938e-07	11.0532481817678
MYC	-1.62647400613043	9.77958736860465	-7.36586303596093	3.19626851466099e-09	4.01067773219661e-07	11.0107289284362
TRAC	2.12049534108696	8.14857061325581	7.36266989180806	3.23083671136745e-09	4.01391475784542e-07	11.0002795463145
TIPARP	-1.30327716141304	9.60189672	-7.34604752142107	3.41695154882566e-09	4.20352039555534e-07	10.9458737676437
CYR61	-1.89068820867391	10.0144269323256	-7.29218163913569	4.09742205052719e-09	4.94369729711684e-07	10.7694553492872
DDX60	1.22367960276087	7.79300302465116	7.28786825663652	4.1574749482476e-09	4.96838053815342e-07	10.7553211201161
RASGRP1	2.39760015482609	5.96390051511628	7.27199662606747	4.38616468874707e-09	5.19222589758474e-07	10.7033033740123
TRAT1	2.77325936341304	3.96084705790698	7.26342893953066	4.51482553132509e-09	5.29458231467918e-07	10.675217725308
ZFP36	-1.54389711356522	11.2713616411628	-7.25371870125908	4.6652356488757e-09	5.37058503872406e-07	10.643381764393
CD247	1.93604924180435	6.92849056186046	7.24661653892428	4.77842632328567e-09	5.45088122768987e-07	10.6200933501664
CDKN1A	-1.48559810986956	9.65647094418605	-7.22365688249855	5.16357471716922e-09	5.78504781705709e-07	10.544788548486
IL2RG	1.84465196182609	8.45156779116279	7.19583153686264	5.67240271599647e-09	6.24362362108103e-07	10.4534873696066
PIM2	1.52786463104348	7.69792936093023	7.18654873577875	5.85312506247386e-09	6.38652289425409e-07	10.4230194802079
TRAF3IP3	1.55594785597826	6.17116440627907	7.1657973598552	6.27832079659257e-09	6.79141115134859e-07	10.3548937583368
AKR1B10	-2.29787316873913	5.95670266627907	-7.14938131112636	6.63656283528652e-09	7.1175718339466e-07	10.3009854890891
SNX10	1.2867515828913	8.45382282906977	7.11876711753423	7.36041227702558e-09	7.82698756373873e-07	10.2004173706331
PRKCB	1.37378535171739	7.31509913418605	7.10627313944697	7.67814024675698e-09	8.09624401817702e-07	10.1593617230634
CD3D	2.18297670269565	8.12255760744186	7.08299822304953	8.30722385505703e-09	8.6865870777713e-07	10.0828604312077
GZMH	2.32334874786957	5.58721041627907	7.06686836566469	8.77330708779586e-09	9.09813697005475e-07	10.0298296748464
TNFSF10	1.00583335945653	9.21008910744186	7.05967157192963	8.98964886442432e-09	9.2460749139997e-07	10.0061648177789
LCP1	1.24597761158696	9.8715445655814	7.04141283301518	9.56286166872759e-09	9.71068651891141e-07	9.94611553577412
MAPK8	-1.18309853356521	5.64168930813953	-7.03846228054728	9.658875366465e-09	9.71068651891141e-07	9.93641044296681
LAX1	1.29241421758696	7.52044726418605	7.03801421815958	9.67354012483206e-09	9.71068651891141e-07	9.93493662366652
NDRG2	-1.26122972721739	7.99950098255814	-7.02266171949701	1.01897506966466e-08	1.01476977572636e-06	9.88443235375458
PNRC1	-1.10166485776087	10.3412662311628	-7.01876915226058	1.03249713619476e-08	1.02013969015526e-06	9.87162565122065
GZMA	1.53953305858696	7.12960208837209	7.01428609076894	1.04829379699048e-08	1.02765551286223e-06	9.85687543741334
ADCY2	-1.32231363969565	6.16918019116279	-7.01095727145201	1.06018006664922e-08	1.03125112219492e-06	9.84592239870316
GPX3	-1.27187436654348	12.3716010897674	-6.99534184814848	1.11776953017052e-08	1.07890554342921e-06	9.79453603166969
SOCS3	-1.60408357841304	7.27296099139535	-6.97145520421013	1.21199697096472e-08	1.15213166603525e-06	9.71591285598586
HLA-DMA	1.35846465365218	11.0819560306977	6.94436818496234	1.32853226704724e-08	1.25341525465479e-06	9.62672978682337
FKBP5	-3.87284424558696	5.68671331883721	-6.93152017919527	1.38767558915554e-08	1.29944427557639e-06	9.58441894312107
ITGB2	1.24785355360869	10.3208716409302	6.92886500366619	1.40022376235165e-08	1.30148205703619e-06	9.57567424123145
BTN2A2	1.01697205691304	7.36287004488372	6.91394445237424	1.47288438723631e-08	1.34903308693732e-06	9.52652956921175
PSMB8	1.14795024063044	9.27321236465116	6.9079479631854	1.50314116956918e-08	1.35758689347651e-06	9.50677646970288
LOC102723479	1.88464195017391	4.64914034093023	6.9078066254085	1.50386179624828e-08	1.35758689347651e-06	9.50631087295304
ABTB2	-1.08564969886956	7.03060941744186	-6.89934283764591	1.54765316131127e-08	1.38452210939245e-06	9.47842815096986
ARHGAP25	1.37312481402174	7.78136694232558	6.87756067978853	1.66632644312266e-08	1.47246931044388e-06	9.40665934636031
CEBPD	-1.17611404741304	10.9157129455814	-6.87251842736115	1.69507394257881e-08	1.48739775045307e-06	9.39004378275549
RHOB	-1.15124162121739	11.7344951239535	-6.86878596610616	1.71667382248707e-08	1.49589049476165e-06	9.37774382535322
CYFIP2	1.1727429615	6.54250603744186	6.83601984827031	1.91854327207784e-08	1.63767897809747e-06	9.26974848366697
KLF4	-1.45682059384782	10.8846582095349	-6.83015046057249	1.95714163449649e-08	1.65933873173391e-06	9.25040003118382
CSF1R	1.3152651848913	10.4495947686047	6.81056138738167	2.09168927858142e-08	1.76151121259327e-06	9.18581774840797
TENC1	-1.28411506913043	9.19377428372093	-6.79999733294874	2.1680585907525e-08	1.80136043151359e-06	9.15098538116418
TOP2A	1.9995562196087	5.32186277395349	6.79809903319052	2.18207511627403e-08	1.80136043151359e-06	9.14472589951785
PCDH9	-1.41785284523913	6.25716334790698	-6.79176604397243	2.22949660777373e-08	1.81923766363395e-06	9.12384274526447
GGH	1.006802725	6.6106108927907	6.79133954400222	2.23272712942005e-08	1.81923766363395e-06	9.12243631705748
PTPRCAP	2.37761029980435	6.03397776558139	6.77987383815491	2.3213551354931e-08	1.87924930581725e-06	9.08462526635824
PPP1R15A	-1.58418283506522	9.02612281604651	-6.77000718958529	2.40044099295159e-08	1.93081625509978e-06	9.05208495921487
BTN3A3	1.38889168280435	7.41230670976744	6.73916000410632	2.6655445161832e-08	2.13039825408069e-06	8.95033620593621
PRKX	1.10636265617391	6.92903014023256	6.73142990862505	2.73645516260873e-08	2.15956222518329e-06	8.92483541031526
RTN1	1.21963037165218	7.25671909534884	6.71211158613672	2.92204520152265e-08	2.26332241905594e-06	8.86110091800342
CYTIP	1.49279945926087	8.03171268837209	6.70688587133041	2.97438120287256e-08	2.28972609408864e-06	8.84385912530645
NCF1	2.25670340167391	8.37925157302326	6.7045351595799	2.99822909173973e-08	2.29401089287501e-06	8.83610298758643
TAP1	1.2052045928913	8.89598449162791	6.68947955378287	3.15557721034633e-08	2.39976865669247e-06	8.78642484393613
ADAMTS1	-1.60406975345652	9.36090381813954	-6.68146476710781	3.24268851232303e-08	2.41945557987715e-06	8.75997726379355
DAZL	1.81019014695652	4.87788869139535	6.68036113788712	3.25487090918419e-08	2.41945557987715e-06	8.75633536886468
HLA-DPB1	1.26772925234783	12.1215333816279	6.68002495574356	3.25859095472776e-08	2.41945557987715e-06	8.75522598854161
NTRK2	-1.16567485478261	7.25639278627907	-6.62906174648837	3.87475305410691e-08	2.82676751877521e-06	8.58703027346824
CCL18	2.82885514308696	10.295065197907	6.61687573882895	4.03861028497543e-08	2.92927640785385e-06	8.54680701237682
LY75	1.12161221963043	7.69742790697674	6.60502621752775	4.20459567073201e-08	3.01481522721973e-06	8.50769271581122
CEP55	1.87893661865218	5.45238413697674	6.59975709202395	4.28058237351097e-08	3.0454051725829e-06	8.49029926101811
ADAM28	1.82992088902174	5.72531501162791	6.57310399859904	4.68654433913781e-08	3.28529376354755e-06	8.40231276945317
CCR2	1.22030654352174	7.03339155767442	6.55717590075508	4.94732732544573e-08	3.38283010091784e-06	8.3497283771205
JUN	-1.5760917455	9.79290227813953	-6.54983972864982	5.07227778650578e-08	3.44037522513916e-06	8.32550839331855
HCP5	1.5469810701087	6.89694720348837	6.54121582465488	5.22320674338315e-08	3.52369882881568e-06	8.29703657715789
CCL25	-1.41006728702174	4.64052529325581	-6.53804407477809	5.27984006860342e-08	3.5428573893495e-06	8.28656493227693
C7	-2.62023953882609	8.19058561674419	-6.51393998620881	5.73080410352054e-08	3.80475381685392e-06	8.20698274745186
CD8A	1.66911865752174	7.4785443472093	6.51100587883994	5.78826724558543e-08	3.80475381685392e-06	8.19729531293087
PTPRC	1.57375531547826	9.08676462697674	6.50738995848628	5.8598772483683e-08	3.80983107318785e-06	8.18535672055047
LEF1	1.418221227	5.81650515	6.4937982735097	6.13706905395736e-08	3.94912525584907e-06	8.14048105925688
FAIM3	1.9520166195	6.79512760325581	6.46851592177594	6.68806171324835e-08	4.28172440703267e-06	8.05700547118176
MAFF	-1.74489581636956	8.59519583860465	-6.45789864157784	6.93396118777454e-08	4.3752943827103e-06	8.02194996954047
GIMAP4	1.15768389089131	9.16869853372093	6.45769251603973	6.93882357474777e-08	4.3752943827103e-06	8.02126939724782
GVINP1	1.06157109295652	7.00781329023256	6.45279936592889	7.05525731028202e-08	4.41457500620219e-06	8.00511351630706
NDC80	2.18553773580435	4.97467231186047	6.45148122089777	7.08695575593049e-08	4.41457500620219e-06	8.00076135690203
SLC16A7	-1.21668221213043	7.15318783418605	-6.4397020540475	7.37661975796675e-08	4.55969579916093e-06	7.96186985944188
LAMP3	2.76561257086956	6.24828409255814	6.43281974757763	7.55131525872081e-08	4.62214165202092e-06	7.93914656652809
BIRC3	1.39602320734783	6.80648556465116	6.42249929502092	7.82106896074126e-08	4.7410035419991e-06	7.90507183321734
LOC101929272	2.5205397625	4.9677691844186	6.41741723639322	7.95742350608831e-08	4.80046875742289e-06	7.8882926973334
MEG3	-1.3276010508913	7.15578853348837	-6.41204732943255	8.10408568603246e-08	4.86555345398734e-06	7.8705633113321
CD72	2.09297847682609	5.49037503651163	6.40054069400097	8.42752102290783e-08	4.9934279647405e-06	7.8325732694111
FCGR2B	1.40717844604348	10.0516041002326	6.3801151683417	9.03377868173116e-08	5.27236534410989e-06	7.76513879350866
IER2	-1.42810582765217	11.3328787930233	-6.37769350711943	9.10848977779285e-08	5.273509705191e-06	7.75714392029988
DHRS9	1.45254646108696	8.19134984093023	6.37414789547813	9.21899204089375e-08	5.273509705191e-06	7.74543851911141
ALOX5	1.18377628821739	8.1589025627907	6.37381822919172	9.22933426208285e-08	5.273509705191e-06	7.74435017146001
SOX9	-1.11559198965217	7.74003898953488	-6.35632201627484	9.79519701740815e-08	5.54793487863571e-06	7.68659018286408
BAG3	-1.03820339408695	9.64868623348837	-6.35571496415414	9.81544105082187e-08	5.54793487863571e-06	7.68458618079842
CRTAM	1.56714692930435	5.2484243827907	6.34434448020023	1.02024499275965e-07	5.71519382551257e-06	7.64705058861821
IDH2	1.08243073039131	7.82373339372093	6.32793246880849	1.07881099406434e-07	5.96340103679264e-06	7.59287465863015
WNT5A	1.24428607736956	5.56927194046512	6.30471737814186	1.16743762285187e-07	6.34156159807155e-06	7.51624747712319
CECR1	1.65597328982609	10.3973181930233	6.29899320144334	1.19038653308445e-07	6.43834923152744e-06	7.49735453920604
PTPN7	1.37650154295653	6.94405853116279	6.29399144374998	1.21080797774716e-07	6.49282842084249e-06	7.48084637562902
NOVA1	-1.53268376245652	7.72106873162791	-6.28697710634788	1.24003763145274e-07	6.62127327636978e-06	7.45769638866744
FAH	-1.08910230958696	7.98311705767442	-6.28161808734558	1.26284364476515e-07	6.63936991915796e-06	7.44001010456836
SLAMF7	2.26725176278261	5.64540967116279	6.28125547116793	1.26440186051463e-07	6.63936991915796e-06	7.43881338494324
GZMB	2.24844644576087	6.52799579372093	6.28107514757235	1.26517745303081e-07	6.63936991915796e-06	7.43821827498949
IFI27	1.19004138706522	11.2016935476744	6.27998355586432	1.2698826750063e-07	6.63936991915796e-06	7.43461577890753
WASF3	-1.21366675976087	8.42186693906977	-6.27874826677198	1.27522838810159e-07	6.63965386468825e-06	7.4305390729886
EBF2	-1.28909388576087	6.51923303325581	-6.27633126363766	1.28575310108645e-07	6.66117960536506e-06	7.42256254278701
FOXC1	-1.19745769793478	9.35009242837209	-6.27536616241335	1.28997979287831e-07	6.66117960536506e-06	7.41937756833478
DLGAP5	1.60447277586957	5.41525425348837	6.26451562938256	1.33846638801321e-07	6.88322796589743e-06	7.38357032803958
CD14	1.24546191063044	11.6132264395349	6.26114514875486	1.35389522136255e-07	6.93415397455401e-06	7.3724480137411
NR4A2	-2.34696390765217	7.35306367418605	-6.25863318349275	1.36550954460548e-07	6.96520884784944e-06	7.36415886454612
FKBP11	1.64641600834783	9.29850205674419	6.25261048018023	1.39376320100892e-07	7.06028918142112e-06	7.34428522374078
TRHDE	-2.61565791576087	5.20566804883721	-6.25226468137955	1.39540302597421e-07	7.06028918142112e-06	7.34314418180875
SYNGR2	1.00051723530435	9.74374823767442	6.24879376515163	1.41196973825691e-07	7.1154201910232e-06	7.33169122884792
APOBEC3G	1.04231071934783	6.66580594093023	6.24630157996192	1.42398602656468e-07	7.14727066453344e-06	7.32346792917304
APOD	-2.97393494310869	9.84652673232558	-6.24326171237291	1.43878141135655e-07	7.16421791654843e-06	7.31343764172336
RARRES3	1.40523873115218	9.17146944581395	6.24133896984499	1.44821881092936e-07	7.18270736740775e-06	7.30709349225792
CALML4	1.09651748023913	6.58739326139535	6.23080858897909	1.50101267874802e-07	7.38615964428635e-06	7.27234949300138
KIF11	1.60043737632609	5.26026116046512	6.22963724862511	1.50700273336365e-07	7.38666808525277e-06	7.26848490711952
PSMB10	1.09801025523913	8.68957088744186	6.22412212200093	1.53552873075904e-07	7.49720409088109e-06	7.2502893212524
CCDC88C	1.82188314823913	4.41346213093023	6.2202427166563	1.55591679463803e-07	7.56730385237133e-06	7.23749072188885
ZBTB16	-2.43020758152174	8.61731368116279	-6.21855170379604	1.56488825905688e-07	7.58155130295204e-06	7.23191198087139
NMI	1.03099043763044	9.07853960302326	6.20795206838177	1.62231232539389e-07	7.77774417852973e-06	7.19694467496195
ADM	-1.76497146258696	10.0030477532558	-6.20765003270418	1.62397910007554e-07	7.77774417852973e-06	7.19594832202397
SPRY2	-1.36871673443478	8.09541264418605	-6.20030584691984	1.66503840513288e-07	7.91397799530582e-06	7.17172203237005
TOX	1.05095184686957	5.25669504837209	6.19875538084783	1.6738383070549e-07	7.92578229317918e-06	7.16660766724545
TLR7	1.67492381926087	7.41279815372093	6.19554239016462	1.69222225597216e-07	7.98270859696943e-06	7.15600948395256
SEMA4A	1.05629421141304	8.17791378069767	6.18174641686899	1.77347894506306e-07	8.24207918616716e-06	7.11050576790156
HLA-DRA	1.21887560143479	12.5037198960465	6.17731401099982	1.80040349651979e-07	8.33633323776028e-06	7.09588723380256
APOLD1	-1.62667641626087	8.98261188372093	-6.1740678219328	1.82038098850247e-07	8.37873770291962e-06	7.08518128789613
HLA-DPA1	1.1137347112174	11.6025421104651	6.17319502494397	1.82578995716407e-07	8.37873770291962e-06	7.08230284651835
FSTL3	-1.09228811508695	7.03236628767442	-6.15230481104935	1.96015144662071e-07	8.91158708412921e-06	7.01341406979135
PBK	1.10636004565217	5.92006078790698	6.15078210640479	1.97032269839215e-07	8.92549069293309e-06	7.00839318274305
RMI1	1.05289380776087	6.82616193813953	6.12538212071072	2.14797171974633e-07	9.695233503373e-06	6.92465056563866
IL7R	1.8365569261087	8.22904796883721	6.12263526205093	2.16811679093253e-07	9.75108583964922e-06	6.91559545981312
NR4A1	-1.6405691923913	7.33440735093023	-6.11713322643547	2.20903689379177e-07	9.89964105117825e-06	6.89745853466004
BCL11B	1.40281364980435	6.38676746627907	6.11251206548022	2.24400070879717e-07	1.00205412434117e-05	6.88222606662352
MSX2	1.08683851134783	5.54199539	6.09870537738364	2.3517871198053e-07	1.03631500143328e-05	6.83671999216537
MMP13	2.78327049295652	5.07925546162791	6.09301089014707	2.39773405879122e-07	1.04431309226408e-05	6.81795312142843
ST6GAL1	1.13383549445652	8.08637445069767	6.09209394879805	2.40521584048709e-07	1.04431309226408e-05	6.81493133298031
MS4A1	2.30740206089131	6.94025472651163	6.0882334201604	2.43697220059915e-07	1.05445266114201e-05	6.80220924136199
NAV2	-1.18245973967391	7.82983991209302	-6.08560920579354	2.45879728707143e-07	1.06024014976537e-05	6.79356162644394
CAMTA1	1.48041258519565	4.6371667155814	6.07024275263688	2.5905689954958e-07	1.1094354865352e-05	6.74292916772903
CD48	1.45352739541305	8.78828407023256	6.06815629755187	2.60899607111155e-07	1.10975195594263e-05	6.73605495049351
PNOC	2.0091153085	6.41982151348837	6.05284282036487	2.74830371318095e-07	1.15037938645635e-05	6.68560674255015
CTSC	1.10350350282609	10.3183548046512	6.05262378666026	2.75034918661863e-07	1.15037938645635e-05	6.68488522893549
CD19	1.81851040797826	6.37742384906977	6.04517937754223	2.82078013660124e-07	1.1682262596877e-05	6.6603638714096
RAC2	1.6075080416087	8.69063702372093	6.03704255265733	2.89982152227671e-07	1.19693948886606e-05	6.63356420090224
IRS2	-1.2766745763913	8.98373549116279	-6.02798673814038	2.99039026363642e-07	1.22226114098078e-05	6.60374080031789
SYK	1.34378015839131	7.39778183023256	6.01862997028638	3.08693337345372e-07	1.25762467435381e-05	6.57292975790608
RHOH	2.1031278611087	6.55044915744186	6.00090596320029	3.27841176262648e-07	1.32701647733668e-05	6.51457610454254
CD300A	1.01941292467391	6.61515492581395	5.9971141444908	3.32088969408039e-07	1.3355937141449e-05	6.50209384802795
CD86	1.02992955413044	7.8501188672093	5.99125785231039	3.38757583795974e-07	1.35806075446386e-05	6.48281680091345
GDF15	-2.0746198218913	5.71003881465116	-5.97087021595663	3.63032011015412e-07	1.44613513467346e-05	6.41571914495615
MYBL1	1.45521564719565	5.00199898162791	5.96062454181063	3.75878069102952e-07	1.4813101103097e-05	6.38200685593152
MMP1	4.30507398413044	9.15141243651163	5.95827530514736	3.78886841498176e-07	1.48571002722472e-05	6.37427764098049
GZMK	1.92256338028261	7.81570828906977	5.92840249641342	4.19306288558579e-07	1.6185896687318e-05	6.27601655850911
ICAM3	1.51789286723914	7.68789261930233	5.92755514717864	4.20513414095128e-07	1.6185896687318e-05	6.27323000582532
AASS	-1.11678518373913	5.87681936744186	-5.89171445916489	4.74871352369032e-07	1.76541512841663e-05	6.15540017007101
CORO1A	1.84901744191304	8.10728368139535	5.89151194983938	4.75197577575977e-07	1.76541512841663e-05	6.15473459481014
ATF3	-1.887023275	9.26159441418605	-5.89100442224206	4.76016142531603e-07	1.76541512841663e-05	6.15306654410634
ASPM	2.28297021793478	4.73506351744186	5.89094674310718	4.76109259077846e-07	1.76541512841663e-05	6.15287697555748
LRMP	1.65466006639131	6.98908193418605	5.89042702919264	4.7694909828916e-07	1.76541512841663e-05	6.15116888925844
NPAS2	-1.11211018393478	5.91145047023256	-5.87683558343888	4.99444187927637e-07	1.84324284415176e-05	6.1065046707035
CYBA	1.16965314482609	10.4485473593023	5.87148110722584	5.08593827410783e-07	1.8715059666717e-05	6.08891161742768
ECT2	1.04775737921739	5.80708071162791	5.86662608903977	5.17034253529514e-07	1.89147108259135e-05	6.07296102333118
FOSB	-4.26374700645652	8.56150461558139	-5.86573988924283	5.18589899235889e-07	1.89164710918951e-05	6.07004966271201
SMPDL3A	1.12155791506522	8.47670097534884	5.86426785729633	5.21184233042737e-07	1.89559992933921e-05	6.0652138144985
CSF2RB	1.14704131641305	9.38234940488372	5.85318196097148	5.41142009266089e-07	1.95684436088498e-05	6.02879898551526
GIMAP6	1.09644766032609	8.76907639186047	5.82836477518482	5.88622301929778e-07	2.11634173198133e-05	5.94730610868496
NFIC	-1.15431016586956	7.80841380837209	-5.80109314611432	6.45594447684675e-07	2.28194905057671e-05	5.857797123452
TSKU	-1.45629471726087	8.28518789186047	-5.78998243554746	6.70350076340936e-07	2.33697848083089e-05	5.8213439300557
BTN3A2	1.4182927696087	7.86458062697674	5.78992733180551	6.70475177796558e-07	2.33697848083089e-05	5.82116315990777
ISG20	1.48614409793479	7.08489863744186	5.77579648983173	7.03335653717085e-07	2.43125503659559e-05	5.77481295711346
TYMS	1.22458104071739	7.33103971813954	5.7734679811483	7.08902249037093e-07	2.44376522552677e-05	5.76717655441033
ANGPTL7	-3.29761267356522	5.69592488697674	-5.75212375933519	7.62015671974904e-07	2.57729721076579e-05	5.69719483701881
P2RX5	2.46837191669565	5.72001061744186	5.7337300466478	8.10952133780823e-07	2.72080945847106e-05	5.63691245735531
ANKRD11	-1.20245245228261	6.8614848455814	-5.71416377871498	8.6644398333613e-07	2.88385652596864e-05	5.57281390253451
PLA2G2D	3.08296752830435	5.50736401604651	5.70359472336976	8.97973809764299e-07	2.97302780077109e-05	5.53820170214617
CLEC10A	1.03278457986957	7.39379048	5.70275392937367	9.00530553107393e-07	2.97364667905041e-05	5.53544857668657
GAP43	1.05670842358696	6.33304939604651	5.70101311406563	9.05847181911953e-07	2.97534586703348e-05	5.52974855908919
MAOA	-2.18542099467391	7.90269549906977	-5.69576906962156	9.22052459407437e-07	3.01299850537618e-05	5.51257917101916
MAD2L1	1.04421922773913	5.64141727	5.69344328573631	9.29331651374073e-07	3.02098499068002e-05	5.50496505224305
BHMT2	-1.20290027234782	7.1197320644186	-5.69268439713399	9.31719151572495e-07	3.02098499068002e-05	5.5024807026827
ADCY7	1.01867479982609	8.20437881534884	5.68203232204792	9.65882027877954e-07	3.12368239325066e-05	5.46761401293932
PLEKHO1	1.14551137730435	8.05579481186047	5.67735817348268	9.8126331885894e-07	3.16526789846838e-05	5.45231722536586
MT1M	-1.6340430312826	9.97092440976744	-5.67187748125563	9.99609235484148e-07	3.1993936497889e-05	5.43438309190157
LST1	1.28199297439131	8.17551483534884	5.66704046002247	1.0160836700543e-06	3.22780199793453e-05	5.41855717109373
TCEAL2	-1.70648108082609	5.7855482027907	-5.65659423320793	1.05258940097813e-06	3.32692488752484e-05	5.3843852299847
HAS1	-1.96556340545652	9.57479560046512	-5.62319161783114	1.17829865156324e-06	3.60616865361355e-05	5.27517752617284
IRF4	1.07259498030435	6.37260355511628	5.5912446679172	1.31245826300972e-06	3.93988667087224e-05	5.17081723224405
SERPINA3	-1.62567545145652	8.80694317	-5.58401010076245	1.34488787047635e-06	4.02760214766998e-05	5.14719663597552
ZNF107	1.05801247086957	5.1035183472093	5.56956043518455	1.41206191990436e-06	4.20608200651289e-05	5.10003302795646
ST8SIA1	1.62284904378261	4.35734610604651	5.56839533289607	1.41762132185351e-06	4.20608200651289e-05	5.09623096451302
RUNX3	1.02273318804348	7.56408929813954	5.56833842074661	1.41789344019362e-06	4.20608200651289e-05	5.09604524698667
SOCS2	-1.02598446680435	7.77177437627907	-5.56632838537984	1.42753752688906e-06	4.22470303948205e-05	5.0894862253623
LAMA2	-1.80527936776087	6.99844111395349	-5.55517803258399	1.48223202519395e-06	4.36597358031306e-05	5.05310781921616
ITK	1.41685484034783	7.28082400302326	5.54771138738493	1.52001586702003e-06	4.45941388274047e-05	5.02875406499703
TNFSF11	1.41538549902174	5.50590587976744	5.54721030553973	1.52258550217247e-06	4.45941388274047e-05	5.02711988615323
CD38	1.90372910441304	7.33032964651163	5.54681488799058	1.52461631789581e-06	4.45941388274047e-05	5.02583032700406
EVI2B	1.04336028423914	9.34772366860465	5.53738621541751	1.57384576162099e-06	4.5927015387954e-05	4.99508533666393
COL3A1	1.17131138823913	12.4480942472093	5.51513623261099	1.69636592717386e-06	4.91099373681415e-05	4.92256625374588
KIF20A	2.03350790745652	5.4091567855814	5.51474996369769	1.69857449934439e-06	4.91099373681415e-05	4.9213077149732
IDO1	1.21835774178261	6.97419569534884	5.51227684478257	1.71278288297592e-06	4.94068956680042e-05	4.91325016092668
RHOBTB3	-1.0455606583913	8.1306280155814	-5.51114322442909	1.71933505979248e-06	4.94821475465048e-05	4.90955696503467
NLGN4X	1.79922203784783	6.62461175488372	5.50955953048924	1.72853029242599e-06	4.96329476186758e-05	4.90439769564249
DPP3	1.13853235426087	6.58353139604651	5.50009575794052	1.7845053633362e-06	5.08908484071422e-05	4.87357229925286
MELK	1.41216376173913	6.08568311744186	5.49135012260934	1.83783117437597e-06	5.20566717292768e-05	4.84509393085785
PDE4B	-1.18778054534782	8.18180079325581	-5.48928299270347	1.85066471681135e-06	5.23021190688037e-05	4.83836386587526
LGALSL	-1.44631557815217	4.5626841644186	-5.48294005375434	1.89060203554608e-06	5.32052320318855e-05	4.81771551284555
ITGAL	1.55173195617391	5.96240530860465	5.48219624648287	1.89534098806605e-06	5.32052320318855e-05	4.81529444240672
SLC39A8	1.21130376243479	7.48262454162791	5.4636134785354	2.01763904135982e-06	5.61359970975234e-05	4.75482646601662
SLC29A3	1.00417376682609	8.09596657186047	5.43969643775241	2.18663315740541e-06	6.00391091009257e-05	4.67705379542302
ITM2C	1.42589322630435	8.24493258953488	5.43489625749047	2.22220588926932e-06	6.06179119533726e-05	4.66145203647047
TFPI	-1.00198566232609	8.40640387511628	-5.43298458365707	2.23653207626192e-06	6.08763654944351e-05	4.65523931837438
ACACB	-1.57984533236956	7.38359201162791	-5.43224211166528	2.24212087353194e-06	6.08963911711662e-05	4.65282647670684
ACAP1	1.36638463347826	5.22994900697674	5.42656099688642	2.28534533562402e-06	6.16482356012905e-05	4.63436629703616
DOCK2	1.17526272458696	8.21207442069768	5.42020207838828	2.33470791394237e-06	6.2598108769549e-05	4.61370782376181
RND1	-1.38377745158696	5.67430940325581	-5.41088867882642	2.40892019061886e-06	6.4176497987018e-05	4.58345900186389
RAD51AP1	1.23738324332609	5.21914906790698	5.40696566682625	2.44087608605356e-06	6.47528818769558e-05	4.57072038705283
TMOD1	-1.26683718891304	7.8826826155814	-5.37478041688672	2.71942833062947e-06	7.13878382693277e-05	4.46627524197988
VAMP8	1.11454247182609	10.1690100604651	5.35891256571811	2.86813810548367e-06	7.43582581562171e-05	4.41482574260476
PNPLA2	-1.15970230032608	8.84742136093023	-5.33756919178623	3.08094904325929e-06	7.81005022117527e-05	4.34566921117852
PPP1R16B	1.82209504715217	5.8022397172093	5.32599848017604	3.20278544101298e-06	8.0862277090203e-05	4.30820071355624
CD3E	1.02744798934783	7.67386401860465	5.31805241317366	3.28920863916216e-06	8.28774899682867e-05	4.28247902182817
FBXW12	-1.06878146619565	8.19571234	-5.29158241746983	3.59411298435124e-06	8.98385054335445e-05	4.19685095107462
GPR171	1.93651034508696	4.93404697	5.27921423430866	3.74602072080029e-06	9.30793425833705e-05	4.15687112074479
DIO3	-1.426874438	5.79397602930233	-5.27024572240122	3.86013430122318e-06	9.53483567160403e-05	4.12789284767342
EAF2	1.36937770947826	6.95267466860465	5.26174899624395	3.97141820776394e-06	9.77124621000429e-05	4.1004485337001
DTL	1.37211725267391	5.64902320116279	5.25155049730242	4.10919251551807e-06	0.000100120675115962	4.06751992462795
MAP4K1	1.29108455304348	6.07518508976744	5.25069266687369	4.12099468850525e-06	0.000100213646029775	4.06475080875572
MAST1	1.83748070830435	3.51148574139535	5.24854772979758	4.1506521717625e-06	0.000100494751971229	4.05782727764242
CAPG	1.26307190013044	9.67622411674419	5.23964966690374	4.27595662068525e-06	0.000102757505815537	4.0291121755357
IGFBP5	-1.12441959886956	9.28667244906977	-5.23011729086869	4.41435028576968e-06	0.000105251385457519	3.99836176134212
ABCA8	-1.64708708508696	8.37266738023256	-5.22637272673177	4.46991985291082e-06	0.000106228322565009	3.98628553581091
ENPP1	-1.240036399	6.97075141581395	-5.22521804087171	4.48719473553201e-06	0.000106437277015984	3.98256205315164
SIT1	1.48836473943478	5.44643381093023	5.20800686247295	4.75265760960709e-06	0.000111888081961257	3.92708311137828
PDCD1LG2	1.76071243991304	4.56994905534884	5.20481785557125	4.80352403338402e-06	0.000112873819421166	3.91680803470902
TMEM156	1.6050011171087	4.03459678511628	5.19621152840564	4.94350427017768e-06	0.000115579045049125	3.88908519575636
PRF1	1.25161322915217	7.25552682767442	5.19413121953404	4.97794136825628e-06	0.000115579045049125	3.8823856131559
LTBP4	-1.17886228484783	7.72457614511628	-5.18909218814657	5.06234363838492e-06	0.000116983955754059	3.86616003950156
PNMT	-1.33858753171739	5.15949067674419	-5.17222348067209	5.35532546329343e-06	0.000123300227364048	3.81186912489106
RAD51	1.01000478791305	4.97857103511628	5.16469782893093	5.49138619036751e-06	0.000125740718826152	3.78766129246676
FZD2	1.46195624319565	6.36610525069767	5.1635840022209	5.51181211415492e-06	0.00012597853990604	3.78407912422055
LOXL2	1.11945324789131	8.05106719813953	5.16216384460964	5.53796471873781e-06	0.000126346147801313	3.77951202609554
DYRK3	-1.02640449921739	6.57979705627907	-5.15894479362778	5.59769973222917e-06	0.000127246261304369	3.76916092357343
SLAMF1	1.26750709921739	6.91852094953488	5.14772133488521	5.81099776372527e-06	0.000130909156084784	3.73308275359718
CCR7	1.44041209165217	6.91577606325581	5.14195269253225	5.9237363420101e-06	0.000132971455491132	3.71454639564282
PVRIG	1.30694869328261	6.58445441162791	5.12201947914141	6.33020302461954e-06	0.000139843992170644	3.65053277309346
KCNN4	1.1002742002174	7.29781643325581	5.11479648796943	6.48419697374027e-06	0.000142743339695602	3.62735140821276
WASL	-1.31495333447826	4.97213558860465	-5.11170003612962	6.55134193423223e-06	0.000143466384975124	3.61741609859291
CD37	1.60547129547826	8.43597508837209	5.1093153077391	6.60352161935108e-06	0.000144357124180518	3.6097654178651
LILRB2	1.25621396469565	8.09202673372093	5.10802422125921	6.63194277545511e-06	0.000144694941269592	3.60562371531502
SLC2A6	1.81859433208696	5.6035433272093	5.10718915611628	6.65038972689591e-06	0.000144694941269592	3.60294502716541
LDB3	-1.00621955519565	5.54135135674419	-5.10668014658751	6.66165883840625e-06	0.000144694941269592	3.60131229879952
SDC4	-1.09527177597826	9.44642418953488	-5.10652487939077	6.66510009992225e-06	0.000144694941269592	3.60081426258185
HIF3A	-1.02584656247826	5.44709092255814	-5.10432550856369	6.71403495818058e-06	0.000145505545173143	3.5937599368717
CORO2B	-1.01451671782609	6.88230698302326	-5.09438745218754	6.93961607676305e-06	0.000149619076514128	3.56189350521903
NDNF	-1.28050329726087	8.13746649069767	-5.08170174447382	7.23847684977623e-06	0.000154733232557056	3.52123872142159
NR4A3	-1.48172278795653	6.1094303627907	-5.07506581091714	7.39984261823466e-06	0.000157487666063953	3.49998199696428
TLR8	2.18963414065217	4.84209504162791	5.06437076535272	7.66742515652033e-06	0.000161707066454135	3.46573729206786
CST7	1.47440047667391	7.12327625860465	5.0638498658249	7.68069904420343e-06	0.000161707066454135	3.46406987097163
GPRC5A	-1.92998356954348	8.10475350348837	-5.04772049972018	8.10314341411814e-06	0.000169181769651172	3.41246035985001
PTGS2	-1.88469821597826	6.49646108790698	-5.03300338727652	8.50857854451974e-06	0.000176472138143196	3.36540595343644
APOBEC3B	1.09049562128261	5.87718809906977	5.03098658415298	8.56567700675211e-06	0.000177071029787027	3.3589604375081
CDC20	1.74730897223913	5.15166871418605	5.02945017035267	8.60942876092254e-06	0.000177682750151408	3.35405064441155
TRDV3	1.57985457945653	5.68075659348837	5.01306897718946	9.08984864350074e-06	0.000186371602579489	3.30172655554441
APLNR	1.79049591339131	7.55499668046512	5.00677860687793	9.28128133468437e-06	0.000189368322256292	3.28164585757503
FAP	1.52518174891305	9.15709941395349	5.00603754669803	9.3040941929915e-06	0.000189525607035158	3.2792806086391
HBEGF	-1.67247916082608	8.90243286627907	-5.00054955676978	9.47476853872648e-06	0.000192377662821909	3.2617673791241
TMEM259	-1.05940329158696	6.52188110093023	-4.99323270200063	9.70713519725257e-06	0.000196715032730873	3.23842570805364
CLEC4A	1.18446510291305	6.93700936255814	4.99124470077355	9.77123548207237e-06	0.000197227408641017	3.23208528853777
IGLV6-57	1.77903677373913	3.7729548572093	4.98650112285264	9.92587802420444e-06	0.000199599226679034	3.21695907423745
SLC9A5	-1.25971398786956	4.98314602186047	-4.98080701341615	1.01147008371051e-05	0.000202746431476031	3.19880684550953
LOC101930405	1.85615860893478	5.29636653488372	4.96494695740378	1.06595259285406e-05	0.000211974217672468	3.14827572613636
TPX2	1.20484368597826	6.44095501139535	4.95845315457821	1.08908661300603e-05	0.000215210375118104	3.12759852172021
AIF1	1.15848898217391	9.89192881744186	4.95732157134893	1.09316822371269e-05	0.000215677277848221	3.12399614282618
CHN1	1.20126010019565	7.99276862069767	4.95032687642427	1.11873506725089e-05	0.000219685252329642	3.10173356223007
NRGN	1.44407765643478	6.81556146418605	4.94077779844246	1.15459324950002e-05	0.000225667228889817	3.07135471119386
SH2D1A	1.10669809815218	5.50635778418605	4.93358690505837	1.18234215559376e-05	0.000229304936142047	3.04848860819835
ZAP70	1.37172067923913	5.54986821348837	4.92103677677244	1.23235603111694e-05	0.000237086177346103	3.00860276126089
MAB21L2	-1.26505819415217	7.1610566244186	-4.90119721725137	1.31570583249361e-05	0.000250523168226553	2.94560770967055
FBXW4P1	-1.40265597504348	3.90803662488372	-4.89628505137479	1.33718662137953e-05	0.000253077190423383	2.93002147506631
BIN3-IT1	-1.38173824671739	6.08221036674419	-4.89022781897839	1.36415120448717e-05	0.000256632223596776	2.91080801983496
LILRB3	1.19263520091305	8.02499145697674	4.88065151112263	1.40787866814948e-05	0.000261719430043551	2.88044583861229
AQP9	2.36003026265218	6.71540820139535	4.87590346880556	1.43006861268039e-05	0.000264842198828817	2.86539819718038
EREG	-1.83370523530434	5.69529220465116	-4.87186187040556	1.44922827945718e-05	0.000267819093529141	2.85259273269619
DPT	1.19572008328261	10.4043132788372	4.87082097150466	1.45420360510759e-05	0.000268343335836619	2.84929522386367
APOL1	1.27481822665218	8.3235873155814	4.86543522771132	1.48021664638682e-05	0.000271390637784751	2.83223671876747
PCK1	-3.49434667213043	5.3414972027907	-4.84698290878839	1.57286534022077e-05	0.000286736852281697	2.77383315500876
CDCP1	1.15415501628261	6.34279798813953	4.8457865703327	1.57906552675634e-05	0.000286745502601137	2.77004883706546
CRIP1	1.38341534971739	10.7270548753488	4.84463242030933	1.58506988032158e-05	0.000287419896795884	2.76639822949099
TIMP4	-1.97192083617391	8.26997121976744	-4.83419697750308	1.64039025618284e-05	0.000295741622623308	2.73340217607101
GADD45A	-1.2699592796087	9.47494488209302	-4.83356858814836	1.64378151220104e-05	0.000295927839527958	2.73141592327018
CCNL1	-1.1928672416087	9.95999702023256	-4.81735391572846	1.7337154832244e-05	0.000309971043399644	2.68018988251191
FCGR1B	1.41138166754348	8.77557238348837	4.81727965927766	1.73413828870378e-05	0.000309971043399644	2.67995540566886
HN1	1.38474552958696	7.11838122790698	4.81432928899147	1.75101967356589e-05	0.000312099358862283	2.67063999913596
GPR65	1.2562535516087	7.20071015511628	4.78882448916947	1.90386056225627e-05	0.000334368022990442	2.59018310629759
LOXL1	1.56322558302174	9.20309458	4.78859898342996	1.90526885908643e-05	0.000334368022990442	2.5894723040136
OLFML2B	1.11662491123913	9.84972739790698	4.77093394881733	2.01883331122378e-05	0.000352327126414965	2.53382305591784
PCDHGA3	-1.28401775467391	5.25855880813953	-4.75931230557944	2.09715180132167e-05	0.000364694393161592	2.49724626918476
HLA-DRB6	1.28835155658696	8.61165079395349	4.75843089340185	2.1032121476658e-05	0.000364694393161592	2.49447332005771
APBA2	1.2067791725	4.74406033162791	4.75786300310756	2.10712592720998e-05	0.000364694393161592	2.49268680399592
SAMSN1	1.00400916902174	8.10161027767442	4.75203106574994	2.14773529205525e-05	0.000370189319295457	2.47434402353077
LY9	1.28965575504348	4.87092068697674	4.75077859810683	2.15655647277781e-05	0.000371199871336296	2.47040563273581
SIGLEC1	1.02097780126087	9.19586003232558	4.73567484945091	2.26578014486978e-05	0.00038576674705327	2.42293722178126
LTB	1.79282841034783	7.28525925511628	4.72491781975038	2.34686934289877e-05	0.000396880276478352	2.3891585849962
GFRA2	1.36523599363044	5.66814043372093	4.72306451488351	2.3611253272955e-05	0.000398359324153624	2.38334137552918
TCHH	-1.21275075	5.35383332627907	-4.71812356320373	2.39954950797921e-05	0.000403072921367109	2.36783608321016
SNAI1	-1.22148558923913	6.54348696046512	-4.71621023885077	2.4145933712501e-05	0.000404562454286437	2.36183322129382
RGS16	-1.44353247621739	8.47297678883721	-4.70772001691903	2.48247560442263e-05	0.000413131351250599	2.33520531674225
FMO2	-1.14650289606522	8.48280403139535	-4.70095354326255	2.5379161509669e-05	0.00042068390835314	2.31399453594468
ZBTB7C	-1.19764735406522	2.25272064139535	-4.69749519513632	2.56671999219669e-05	0.000424337318341029	2.30315745591649
DPEP2	2.08348552106522	5.69443594651163	4.6955726781767	2.582870929103e-05	0.000426445584452427	2.29713416017952
FASN	-1.13188972943478	6.91928935883721	-4.69255126183111	2.60845569959525e-05	0.000429539397880855	2.28766958097213
LDLR	-1.07917590526087	6.68281244325581	-4.68876952026307	2.64082995047928e-05	0.000432599663428382	2.27582604141396
C6	-1.57799427573913	7.60472845418605	-4.68287796566219	2.6920539549424e-05	0.000439842357117412	2.25738118119296
ITGB7	1.61983499326087	5.75387606348837	4.67607648284528	2.75240424318575e-05	0.000446793899657113	2.2360969000069
LRCH1	-1.24044452213043	4.64461310139535	-4.66958533898252	2.81123968491252e-05	0.000454580355235597	2.21579313803569
PPARG	-1.02808474821739	7.31959499744186	-4.66279575007675	2.87410224118669e-05	0.000463550577408876	2.19456569232341
TGFBR3	-1.11578416784782	10.0527773760465	-4.65072259724106	2.9893119537412e-05	0.000477832947713944	2.15684431999872
PHKA1	-1.40213043313043	4.98101919069767	-4.63953174705727	3.10014622843989e-05	0.000492670340528684	2.12190838193419
GUCA1B	-1.02995031047826	5.13614334255814	-4.6325433375141	3.17139594623412e-05	0.000500561966457179	2.10010589413628
SVEP1	-1.01453229706522	7.39445320744186	-4.62958808852492	3.20200741077679e-05	0.000502913034828396	2.09088937642295
LILRB1	1.23004891454348	8.32954970883721	4.62853815200087	3.21295269823306e-05	0.000503951630717856	2.08761541735698
GOLM1	1.0148779456087	9.48308853883721	4.60926068217841	3.42056855296836e-05	0.000529239139366794	2.0275477652739
FAM46C	1.05545314697827	6.92085953302326	4.60872256325146	3.42654904511797e-05	0.000529511544558377	2.02587222238193
TSPAN13	1.02304031691304	8.61236720837209	4.60767158263853	3.4382589378007e-05	0.0005306675664394	2.02259997053446
APOBEC3F	1.2223189386087	4.64783378604651	4.60625697066613	3.45408239476121e-05	0.000532454863506925	2.01819594210692
RP11-769O8.3	-1.16632662436956	5.09906990883721	-4.59820661354892	3.54550144420938e-05	0.000544540417649195	1.99314195164792
CCNT1	-1.11722044660869	6.3399563944186	-4.59280579947648	3.60815901419174e-05	0.000551716611699009	1.97634209796075
CXCR4	1.00870421889131	10.1433129644186	4.59149191641865	3.62356559870479e-05	0.0005531447826344	1.97225612966612
RETN	-1.18236454876087	4.98902869116279	-4.58943634125344	3.64779883985112e-05	0.000555492473816164	1.96586441578276
CA2	1.64291314134783	6.0547459772093	4.58473820077554	3.70378397260271e-05	0.000562524463035903	1.95125943933721
COL5A1	1.37051923241305	9.49185453813953	4.57329777504451	3.84366269826707e-05	0.00057969085982999	1.91571635676235
SDC3	1.46784329545652	8.01309109511628	4.57068346832608	3.8763472620293e-05	0.000583918432700403	1.90759852295917
DENND2D	1.10478017402174	7.9384175227907	4.56953698677495	3.89076664095736e-05	0.000584686704320155	1.90403902219171
FOXC2	-1.48096116934782	4.84268061418605	-4.56651985900494	3.92896514174254e-05	0.00058831330069911	1.89467316765949
FAM107A	-1.30202195471739	6.92754100162791	-4.56269650286279	3.97789966705066e-05	0.000593641490102271	1.88280766917423
CXCR3	1.0103570283913	5.22465086581395	4.56263112706581	3.97874157774952e-05	0.000593641490102271	1.88260481022402
SCN9A	1.45226949541304	4.1056591	4.5485474656711	4.16424465314849e-05	0.00061474049303185	1.83892722617734
CDK5	1.45881819993479	6.01155895744186	4.51968135177353	4.57134606276889e-05	0.000662503594776829	1.74955294582514
ZNF671	1.20590171341304	5.72159481604651	4.51776794200342	4.59966862956227e-05	0.000664938271471744	1.74363581848776
FANCF	1.28977367556522	5.64059331674419	4.5169709599668	4.61151633938827e-05	0.000665118471570621	1.74117145261372
PID1	-1.06240754591304	7.85815598069767	-4.50721113783078	4.759050987692e-05	0.000682475106212106	1.71100545115635
CFD	-1.0113667683913	11.9403475706977	-4.50646467352514	4.7705234396183e-05	0.00068296291192992	1.7086992116964
HK3	1.73915685326087	7.01472603395349	4.50564518080503	4.78314947389236e-05	0.000683587239161746	1.70616750451348
KLRB1	1.46739978417391	6.68513321465116	4.49812866224026	4.90049535785629e-05	0.000696392024353123	1.68295397598545
XCL1	1.14152374119565	5.30315184372093	4.49513966052483	4.94793857024361e-05	0.000702338610626887	1.67372680362492
TNFRSF4	1.02190871745652	4.91581593674419	4.48635952916684	5.08991915771147e-05	0.000718200418522252	1.64663495501133
AOAH	1.42155471408696	6.39267030697674	4.48600358527799	5.09575839733661e-05	0.000718200418522252	1.64553706295472
SPAG4	1.8018744025	5.77056212255814	4.48350820774514	5.13687956199871e-05	0.000721001842773599	1.63784107409504
THY1	1.24450959741305	9.00263826069767	4.47886559130887	5.2142515131944e-05	0.000730227990932626	1.62352691849248
QPCT	1.55636684167391	6.05281259790698	4.46843413485238	5.39228454253061e-05	0.00074777999611316	1.59138422930898
TACC3	1.35746141921739	5.59233467093023	4.46053961777435	5.53096333828032e-05	0.000763504158071964	1.56707686192056
NID2	1.18013363717391	9.50487997604651	4.45399429775635	5.6485839818612e-05	0.000776324554264998	1.54693564947855
INHBB	-1.07327422232609	7.54393380488372	-4.44074379970653	5.89424213042062e-05	0.000804798152910968	1.50619468939795
AGTR1	-1.25763187384782	8.27190105325581	-4.43546200402761	5.99505233132127e-05	0.000815899312943811	1.48996741696525
COL1A1	1.69857311654348	10.1505735853488	4.40797043429806	6.54763049074081e-05	0.000867578325214526	1.40562151219006
ZBED2	1.30962777432609	5.66682028046512	4.39808457188457	6.75827004186493e-05	0.000886395120755758	1.37533928852668
KIAA0125	1.22239802717391	6.12902182023256	4.39761710671755	6.76839279177605e-05	0.00088653228341551	1.37390799348693
SIX3	-1.19014760378261	7.24758775023256	-4.39409676215676	6.84510200720079e-05	0.000893780853135853	1.36313117961997
FOS	-1.8183484973913	11.0649999697674	-4.34795879172008	7.93253343255741e-05	0.00101155924300539	1.22219515898747
BIN2	1.25424452984783	6.7792468455814	4.34063229772874	8.12007678246516e-05	0.00103232749206051	1.19986813831515
CCL13	1.40292440215218	7.90813135790698	4.3359633972036	8.24184340785145e-05	0.00104357871929082	1.18564763174977
NREP	1.10434805295653	8.74705072976744	4.32994816614249	8.40135464275008e-05	0.00105631460979186	1.16733531455287
BATF	1.02322354145652	7.67518589069767	4.32034765812127	8.66220594266692e-05	0.00108481890478454	1.13812894773055
HLA-DQB2	1.42221784584783	6.80914239186047	4.3132442227177	8.86028433890812e-05	0.00110625719288178	1.11653555956383
NOD2	1.22427617873913	6.67484163093023	4.27885744028465	9.88339575488391e-05	0.00120287924279615	1.0122049698667
PITX1	-1.60818532563043	4.8841791155814	-4.2774758460748	9.92682501402364e-05	0.00120582575291354	1.00802016431173
CXCL6	1.61692960617391	6.57701388023256	4.27529911704234	9.99562668579106e-05	0.00121300893281727	1.00142802554052
FABP4	-2.05226590245652	9.96823557325581	-4.26850808678519	0.000102132795263228	0.00123256075664102	0.980870365048617
SAMD9	1.01712748973913	5.87968066837209	4.26739612503778	0.000102493556858596	0.00123543626461254	0.977505517791861
PAX5	1.14156515121739	5.69191504976744	4.26667717371844	0.000102727472653989	0.00123668740035814	0.975330127107236
ANGPTL4	-1.53763347630435	8.51282176976744	-4.26396614424436	0.000103614217961056	0.00124535556223691	0.967128476508525
TDO2	1.11559809221739	6.64242373162791	4.26277883516448	0.000104004919359623	0.00124837264142207	0.963537187923013
PKD1P1	-1.40295386982609	5.28701684581395	-4.25397684949569	0.000106946491586923	0.00128050055003121	0.936926245553253
KLHL21	-1.10178287163043	7.23613063046512	-4.25111333028278	0.000107920837679232	0.00128846282899852	0.928273831761529
APOB	-1.14278914067392	6.45477141069767	-4.24273601732174	0.000110821284740369	0.00131559648147791	0.902974606864066
FCGR2C	1.03919678389131	8.97940865604651	4.23759920887276	0.000112637225163251	0.00133085866416994	0.887471721292146
RERGL	-2.11681611441304	4.68040511069767	-4.2223638307197	0.000118195433209385	0.00138998715643052	0.841536859440955
ADH1B	-2.73594422491304	6.96996268372093	-4.21861551475369	0.000119603354896844	0.00140129122058413	0.83024612262436
DDX3Y	-2.50562549619565	6.38432468883721	-4.21636507238657	0.000120456491103984	0.00140997019624327	0.823469302247744
ROR2	1.07317498365217	5.95997167046512	4.21461491564345	0.000121124066739537	0.00141646299109758	0.818200043864629
HS3ST2	-1.00181760241304	7.88739701162791	-4.20736988589025	0.000123926149153588	0.00144384895039854	0.796396860662654
LYVE1	-1.18974082497826	9.48118222209302	-4.18123758942724	0.000134567457748529	0.00153504769075323	0.717884888681046
BANK1	1.19419876454348	6.6874134672093	4.1789509837953	0.000135539826372741	0.00154333370356185	0.711024797819121
PPFIA2	-1.03724026456522	4.9537801227907	-4.1774786133775	0.000136169562424501	0.00154629472335081	0.70660834957668
CYP4F12	-1.11310702056522	5.71103683604651	-4.15529960577108	0.000146007340154467	0.00163434442841949	0.640161294335091
CENPM	1.25986398708696	4.20367999627907	4.15416165353655	0.000146530326347028	0.00163727741318122	0.636756119613109
ERAP2	1.78341071706522	7.2974549427907	4.15179521620839	0.000147623750212794	0.00164510019331273	0.629676139712294
TTC9	1.26494886330435	4.9098452527907	4.1461129204012	0.000150281804489461	0.00167027110959589	0.612682730453881
ASPN	1.210268044	10.6934998206977	4.14333916909035	0.000151596161998292	0.00167834671550498	0.604391208799893
WDR60	-1.06659303758696	5.28996652883721	-4.1407868040168	0.000152815490710866	0.00168918022227143	0.59676357988985
SLC35F5	-1.36715837047826	2.75426739069767	-4.13058190425815	0.000157786664986013	0.0017382854014438	0.566286935228777
MATK	1.14857856502174	5.56926339813953	4.12940840427208	0.000158368304783172	0.00174010988478042	0.562784392614759
SEMA3E	-1.72224385326087	6.2636475944186	-4.12595768897395	0.000160090743599202	0.00175289585574414	0.552487546256732
NEFM	-1.19119229480435	3.48265714651163	-4.12233436524453	0.000161918947508061	0.00176674691594012	0.541679655685697
KCNN3	1.06240448613044	3.72168837767442	4.11556314566833	0.000165390046958645	0.00178752309150481	0.521493067850213
CCR6	1.15136299617391	4.86983256953488	4.09491297012392	0.000176428534509328	0.0018873190545806	0.460019564623236
LAMP5	1.29309342995652	5.60766297232558	4.06832386644	0.000191700441655917	0.00203679690253891	0.381067118044224
BARD1	1.39839912647826	5.46367995511628	4.06436921487176	0.000194078870757093	0.00205510689473418	0.369343850884826
ADH1C	-1.92234856243478	5.33538611	-4.0587796042936	0.000197489549596788	0.00208068754688539	0.35278254029528
ARNTL	-1.02451541491304	6.62157526372093	-4.05239205754233	0.00020145839698496	0.00211539746055839	0.333869516866803
LIF	-1.93645202336956	6.51470608883721	-4.04985750440172	0.000203054588425749	0.00212775318275085	0.326368601158931
CYAT1	1.10094613526087	4.17502574837209	4.03553587939769	0.00021230727903952	0.00219623391375754	0.284023927680916
PDK1	1.24052536145652	4.81317692674419	4.0349095805635	0.000212721111351101	0.00219835722361741	0.282173695781978
P2RY10	1.21448686123913	4.29453642186047	4.03287043938141	0.000214073922630638	0.00220541837534421	0.276150498684029
ARC	-1.77076599626087	4.65214850302326	-4.02608896388626	0.000218633226532094	0.00224318047957867	0.256129343280793
ADIRF	-1.08409218154347	9.39738248860465	-4.02278637662594	0.000220887594997542	0.00225892220214275	0.246384543442125
C11orf80	1.42913216665218	4.28757872	4.01667770668337	0.000225117000249531	0.00229469384169871	0.22836953152114
RPS4Y1	-3.08473956463043	8.30786857906977	-4.01551831613292	0.000225928540340271	0.0023010968540501	0.22495179154685
AC003989.4	-1.03744492115217	4.81276436581395	-4.00427363637833	0.0002339481745256	0.0023616908237709	0.191827222674315
CD3G	1.14133493306522	4.45145873232558	3.99970132144926	0.000237287484758073	0.00238580397335281	0.178370250713377
CHRDL1	-1.31899322026087	7.55455626046512	-3.99550734109326	0.000240391097225491	0.00241121301997239	0.166032971397218
ELL2	-1.1939153768913	6.41047221023256	-3.96888927592644	0.000261026380616582	0.00258105518043883	0.0878708276984783
FGF9	1.21425658136956	4.82122131790698	3.96745550781584	0.000262185307758377	0.00258643187660845	0.0836675354166942
MYOC	-1.84550816134782	7.41721233465116	-3.96647402575684	0.000262981521404258	0.00258815069065147	0.0807905902945354
FDXR	1.01063943180435	4.77907997930233	3.9634294211078	0.000265466349711093	0.00260851351305779	0.0718682755077751
SLPI	-1.0171263133913	8.12080424883721	-3.95967083328013	0.00026856527808682	0.00262971436721252	0.0608580124366789
SGCA	-1.23555719782609	2.93114690860465	-3.95902020184494	0.000269105265726778	0.00263190403300048	0.0589525723372297
GMIP	1.03104410132609	7.01950739186046	3.95824597582996	0.000269749200588736	0.00263614717210861	0.0566853633949718
EIF1AY	-2.171091256	4.55688505651163	-3.94987955421178	0.000276803586121282	0.00269459379259104	0.0321987315015075
TENM4	1.13601419184783	5.10086583046512	3.94720764176883	0.000279093895225774	0.00271478309867676	0.0243837569147525
GPR25	1.15258336063043	3.16110175511628	3.94338812008071	0.000282399810460494	0.00274336911377248	0.0132164928724112
TNIP3	1.13118869947826	3.44740059465116	3.93931959660458	0.000285962951648993	0.00276872154112003	0.00132680233200411
SELL	1.29920615039131	7.96623975697674	3.93821566801571	0.000286937237408588	0.00277601268697221	-0.00189827851686442
DUOX2	-1.51907056008695	5.22998957046512	-3.92772432723116	0.000296358358124803	0.00285395600748276	-0.032527007400911
CX3CR1	1.15379673071739	7.36062697302326	3.91701491278808	0.000306283902318973	0.00293170936211246	-0.063752502514272
FOXM1	1.07560025041304	4.93634132767442	3.91699624632912	0.000306301480214332	0.00293170936211246	-0.0638068930884206
FHOD3	-1.3424550016087	4.93645779255814	-3.91400816173256	0.000309127933065425	0.00295425537250949	-0.0725120248476703
UNC5C	-1.02630780447826	4.59731729372093	-3.91211315114712	0.000310933500416677	0.00296699130283533	-0.0780310866616283
FHL5	-1.01883872958695	6.6613258427907	-3.90216156097292	0.000320584158871305	0.00305443433980041	-0.106993350472316
NAALAD2	-1.30409417173913	4.03896715697674	-3.90001427308086	0.000322704204007066	0.00306764572112171	-0.113238012816216
MMP3	1.86883628380435	11.7114819727907	3.89772075156505	0.000324983606264459	0.0030846401599141	-0.119906129427733
IL1RL2	-1.25567074843478	4.38586785581395	-3.89573033829157	0.000326974382919308	0.00310119014124829	-0.125691475228662
CCDC102B	1.40940265636957	4.56879466162791	3.87893550749143	0.000344248544949849	0.00321488993965739	-0.17445085395804
VEGFA	-1.07794243328261	8.29961018883721	-3.87146803544883	0.000352209529410542	0.00326405108939695	-0.196098056568703
C10orf10	-1.02822651119565	9.85731895023256	-3.86679909607851	0.000357277145902888	0.00330369464022803	-0.209622424721424
PRKCZ	1.30308266817391	4.63802148023256	3.8614007244498	0.000363224351077845	0.00334635767791835	-0.225249841667652
PLIN1	-2.85729152854347	6.67490350093023	-3.86102506418179	0.000363641745122768	0.00334774513411628	-0.226336922824617
AKT2	-1.096091223	4.58730814116279	-3.84577098008456	0.000380987570024537	0.00347429653246213	-0.270435440545549
RASGRP3	1.01783914689131	6.00431469069767	3.84407127013431	0.000382969139935204	0.00348476922980924	-0.275343903861792
SERPINA1	1.10216069243478	9.12710458023256	3.82621806570943	0.000404393537874611	0.00362905265162897	-0.326836423740927
AF090939	-1.2135788523913	5.5766917427907	-3.82604249303174	0.000404609870866188	0.00362905265162897	-0.327342227504572
KNTC1	1.17686712756522	5.71852917023256	3.80937559505879	0.000425662810541051	0.00379078562574103	-0.375305264813825
STEAP4	-1.10088622363043	7.65762612488372	-3.7824137742432	0.000461976159819837	0.00403963543792287	-0.452673591700968
ACADL	-1.29226733865217	4.39690098046512	-3.77551164766685	0.000471742138215349	0.00409932157224806	-0.472435319704784
KIF23	1.17152227113044	3.01285823953488	3.77438281152062	0.000473358179267456	0.00411051794702287	-0.475665603225255
ADH1A	-1.0238086565	5.4721690927907	-3.76467761008299	0.000487474101234518	0.00420400345174621	-0.503417954067922
GNLY	1.02898551404348	5.71545199953488	3.76362615503408	0.00048902755093226	0.00420872270857201	-0.506422458084354
ITGAX	1.34821543278261	6.02804810930233	3.75957736887538	0.000495054025792597	0.00424893154284919	-0.517987786629583
PLS1	-1.22056103130435	5.62135074395349	-3.75201284202425	0.000506505892669906	0.00432645098571777	-0.539578888778204
ATP1A2	-1.21968862652174	5.97854750906977	-3.73672071610954	0.000530441081782678	0.00447009717542581	-0.583158927572823
EMR2	1.0880457131087	6.46313945906977	3.72550591416429	0.00054868307789219	0.00454147444682797	-0.615061415514216
TMEM51	1.07736712476087	7.49005545	3.72031499409618	0.000557329736120366	0.00458882777482832	-0.62981124180088
GHR	-1.08118197334783	8.05019987209302	-3.71938926009974	0.000558885478060772	0.004596603806614	-0.632440572744589
FMO1	1.12111644686956	6.44683248069767	3.71801771166251	0.000561198121255909	0.00461160054061502	-0.636335516152291
CYP27A1	1.31680896747826	7.28793520627907	3.71745344393689	0.000562152236325917	0.00461339847051511	-0.637937717161552
GPR18	1.58801398295652	5.07550571209302	3.70618497846217	0.000581536164752783	0.00473385347776652	-0.669907505621713
MXD1	-1.06074435421739	3.27240597186047	-3.70194906770737	0.000588987797246333	0.00478977244319312	-0.681912239021515
LIPE	-1.18716754667391	5.76907370976744	-3.69808162653483	0.000595871403026337	0.00482698151399256	-0.692866501690794
MC3R	1.00728970386957	5.19510493186046	3.69583871597773	0.000599898921451281	0.00483804097099252	-0.699216670271496
GINS2	1.09440561797826	3.77854599465116	3.68993638764524	0.000610623059665313	0.00490217412199638	-0.71591787908237
TK1	1.17490322045652	5.9312621227907	3.68854427543785	0.000613179181449489	0.00491954755040165	-0.719854970711239
SAC3D1	1.13028963693478	5.89157584023256	3.6776543496502	0.000633532875830018	0.00505953454121615	-0.750626483755569
LAMA3	-1.37889962756522	6.1256535144186	-3.67094751650123	0.000646389806090967	0.00513348056128447	-0.76955421075471
SIRPG	1.11354990113044	6.09264504255814	3.66484890833034	0.000658298226932976	0.00521485236840592	-0.786749699951928
SNORA21	-1.23168218345652	4.4555758772093	-3.65731911017113	0.000673292332186401	0.00532030793811226	-0.807959793921737
PCDH12	1.00713985752174	6.81855092348837	3.65426654299154	0.000679463944360569	0.0053550068964099	-0.816551780869418
CYP4B1	-2.99780385228261	5.41568295837209	-3.64573057610496	0.000697011633106936	0.00546631373264114	-0.840557642258935
XIST	2.11161705034783	8.06875872906977	3.64363952567867	0.000701376208222965	0.00549367581821584	-0.846433813143236
NUDT1	1.1283186575	5.5387876744186	3.64104650512188	0.000706824997125963	0.0055191288512362	-0.853718115265131
E2F8	1.33589998995652	3.7943152544186	3.63249521274598	0.000725083674823661	0.00562668518966438	-0.877720855502787
ZNF471	-1.0463478841087	3.05062394186047	-3.63105641866539	0.000728199961109521	0.00563525037365012	-0.881756477011393
CEMIP	1.34436489984783	8.7744465544186	3.61550633641337	0.000762710906972044	0.00582163484879814	-0.925317899751255
NLGN1	-1.20341825104348	3.85171742604651	-3.6058785448978	0.000784859355158694	0.00595430180685084	-0.952238659712802
CXCL5	1.15088822236957	4.05920464325581	3.59479973295835	0.000811109540954644	0.00610180007188182	-0.983168917954716
BCL2A1	1.34659545669565	6.96989370046512	3.58117842034774	0.00084453912814239	0.00629291982181159	-1.02112696145447
CCL19	1.54023799995652	7.94328334953488	3.56937001077456	0.000874584802811417	0.00645926433530174	-1.0539697763983
GPR64	-1.20364634076087	8.93468025906977	-3.55715039177989	0.000906754103212593	0.0066421193736787	-1.08789403769716
IER3	-1.26504159452174	10.2854068227907	-3.54098908614575	0.000951044727076469	0.00690425634353094	-1.13266336582272
SPP1	1.47992126128261	9.8025637944186	3.54023704694857	0.00095315536032735	0.00690542347655173	-1.13474390361437
CD7	1.05646013091305	4.67632906883721	3.52098088178614	0.0010087515379986	0.00721654178951336	-1.18793352085878
IGLL1	1.00030433313044	4.65124670976744	3.51150487208068	0.00103723701056435	0.00736573288543374	-1.21404925867299
LPL	-1.28078557326087	8.44155406186047	-3.50830834986227	0.00104701833100429	0.00741839978398749	-1.22284999953955
LMOD1	-1.77170112013043	6.55978902348837	-3.50423414016812	0.00105961329446701	0.00748228903712555	-1.234060739107
SERPINA5	-1.3351347501087	5.9705314144186	-3.50185684339423	0.00106702924337755	0.00752195671118065	-1.24059883728995
MPP6	-1.26568481815217	4.12006015744186	-3.4890884578739	0.00110771678335414	0.00773490829022132	-1.27567231162346
CP	-1.03220252206521	8.96079437674419	-3.47170767528164	0.00116549111238212	0.00803892811244177	-1.32329996805478
SCD	-1.07415789965217	7.59955517976744	-3.47148374481676	0.00116625392192113	0.00803892811244177	-1.32391271910934
PMAIP1	-1.29730394471739	6.35287316837209	-3.46079950265824	0.00120320864707084	0.00824153426423167	-1.35312253969015
NLGN4Y	-1.56994319280435	4.62099307488372	-3.45742049411407	0.00121512690333624	0.00830921655752758	-1.36234985868455
AREG	-1.08288472419565	4.51905726488372	-3.45043027013828	0.00124014120157623	0.00841600136366272	-1.38142236943014
STAP1	1.34478665906522	4.95597755255814	3.43551418901172	0.00129517134864071	0.00868616252418152	-1.42204675430886
DUSP4	-1.00481924615217	5.64434988325581	-3.4168407002589	0.00136735189444343	0.00906846277562168	-1.47276261431523
CD40LG	1.10447931336956	4.55539418232558	3.41037029637725	0.00139324557052173	0.00917232183573277	-1.49029872175714
CLUL1	-1.11276128847826	5.28707320651163	-3.3943603790906	0.00145933908589384	0.00949705908452305	-1.53360636271183
ADIPOQ	-2.12542874863043	7.19089299186047	-3.39128599989033	0.00147236830239499	0.00956772525036368	-1.54190921487387
LEP	-2.17467761763043	4.33148311255814	-3.38723762456258	0.00148969441169128	0.00964037415054265	-1.55283584051167
BMP4	-1.23635752197826	5.34286024674419	-3.35935109184253	0.00161442490261856	0.0103049616588451	-1.62789524895911
RBP4	-1.41963110428261	7.44455366209302	-3.34821704938779	0.00166694976428074	0.0105427851019127	-1.6577621054035
TNFRSF10D	-1.11875492295652	3.54817472	-3.34215910128985	0.00169620680769683	0.0107008562207038	-1.67398792608812
SLC6A3	-1.13792477063043	6.49875066604651	-3.33556720844414	0.00172859702804376	0.0108560738277744	-1.69162418824958
TPPP3	1.12043117432609	8.51786402906977	3.31074418778023	0.0018559221142996	0.0114213392301282	-1.75785163829646
MGC12488	-1.08083535728261	4.91011890488372	-3.29832865198367	0.00192289942189091	0.011747099292058	-1.79086555053757
PENK	-1.07369874830435	6.59614596534884	-3.29694449076854	0.00193050704871957	0.0117878357407947	-1.79454155296919
TOX3	-1.65072471923913	3.59259557744186	-3.2952607155665	0.00193979993027895	0.0118215684920545	-1.79901201346725
NPY1R	-1.27420498628261	4.5317426672093	-3.28131115638268	0.00201843809958655	0.0121707646677617	-1.83599569588222
ELANE	-1.02630069019565	4.05761827953488	-3.2773452034497	0.00204134180074577	0.0122676038868572	-1.84649318131627
TMEM255A	-1.02401205141304	4.79260946116279	-3.27692299168866	0.00204379457442306	0.0122764644901199	-1.84761028379272
SOX5	-1.60594487593478	6.14678703465116	-3.27420359429025	0.00205965959641754	0.0123422199693636	-1.85480328073158
QTRT1	-1.24627449104348	5.62661617093023	-3.26468114015322	0.00211613920633786	0.0125785479683219	-1.87996242251648
MYH11	-1.42825325065217	7.87046927186046	-3.25278832243428	0.00218874100648625	0.0128819522276686	-1.91132195870161
CRLF1	-1.36346507321739	8.96574149627907	-3.25016635476543	0.00220506178144038	0.0129476440025802	-1.91822634130646
HP	-1.53227569102173	5.97408652139535	-3.23853221385811	0.00227888080049236	0.0132754857402869	-1.94882144597499
HS3ST3A1	1.06298450526087	3.71885587046512	3.21289135510586	0.00244991798635679	0.0140522354598148	-2.01601402745631
SLC47A1	-1.18125179736956	5.07987395976744	-3.21186832439525	0.00245698792547272	0.0140713302094166	-2.01868810688007
RRAD	-1.08244160041304	5.8930459555814	-3.20034405047871	0.00253797425585753	0.0144297693531945	-2.04877492246883
S100A9	1.16991203936957	9.87948986627907	3.17060628641227	0.00275877069096178	0.015344439109126	-2.12610279162991
PDK4	-1.87409247860869	7.28410015767442	-3.15212545750466	0.00290499781125142	0.0160157787941928	-2.17393222827617
FBLN2	-1.11587929417391	8.21491448302326	-3.14964747048928	0.00292515173279237	0.0160985982206485	-2.18033208878451
PPARGC1A	-1.05494234306522	4.94038214767442	-3.14356026022631	0.00297522158844043	0.0162884295339225	-2.19604002248012
EZH2	1.10763884234783	4.77332993744186	3.13956099809508	0.00300855603063276	0.0164136352488608	-2.20634964744036
RARRES2	1.04598568015217	7.95291369813953	3.13466515709994	0.0030498431243352	0.016559684778952	-2.21895929812901
CLSTN2	-1.07625216919565	5.47478992558139	-3.10076581152806	0.0033507120787437	0.0178609750059796	-2.30592815521888
CFP	1.11060782323913	4.68550502348837	3.09979024328422	0.00335977104226704	0.0178940607123798	-2.30842208681015
CTSW	1.00687624495652	5.0943720044186	3.09655019420035	0.00339002330993324	0.0180245815648484	-2.31670132291635
GPC5	-1.12668182684782	4.36491211465116	-3.09246630837378	0.00342851975842012	0.0181907255512286	-2.32712893157758
WNT11	-1.22979193378261	4.06340865348837	-3.08607339359103	0.00348960910534336	0.0184753933489762	-2.34343465852449
HLA-DQB1	1.06386915378261	9.14817302255814	3.08443534300172	0.00350542598069427	0.0185282583006536	-2.3476091869076
UBASH3A	1.079314426	3.24384918023256	3.08069219260467	0.00354182300638695	0.0186499349912478	-2.35714318000457
BTC	-1.17756457584783	4.05109582953488	-3.06571766348042	0.00369101484679753	0.019241734232495	-2.39520973678158
TEP1	1.00273255826087	3.40854546186047	3.06502451608334	0.00369806176025307	0.019254472600687	-2.39696889025024
CDH13	1.08923708565217	5.76363152534884	3.06450744034647	0.00370332686608291	0.0192738886418948	-2.39828102095987
EMX2	-1.11300164584783	6.06010417976744	-3.05060232892207	0.00384758528592799	0.0198436087825008	-2.43351305976622
TMEM100	-1.09093377404348	9.12113563465116	-3.04626546917461	0.00389364705652996	0.0199907869334443	-2.44448038509108
IGFBP6	-1.00319415406522	10.1778861225581	-3.03878463687305	0.0039743200264314	0.0203218287252083	-2.46337463354703
PRG2	-1.0133495095	4.82517359325581	-3.03479107912422	0.00401802616896751	0.0204846245394349	-2.47344877548937
CNN1	-1.29323960784782	6.64751749	-3.02356117311419	0.00414335793122115	0.0209979221813259	-2.50173113961355
TMEM158	1.19267826784783	6.11174301627907	3.0106588988289	0.00429187828914907	0.021602281898212	-2.53414091481528
CAB39L	-1.08074908943478	4.24684348465116	-3.00969290539042	0.00430319650910049	0.0216332170657824	-2.5365637901412
FOSL1	-1.53216210273913	6.0377557944186	-3.00583448252671	0.00434868399465661	0.0218007538014188	-2.54623629200002
CXCL2	-1.31199585006521	9.09917297837209	-2.99155802036303	0.00452093896539807	0.0224697572684487	-2.58195449996494
PLEKHA4	-1.00818132926087	4.47159723023256	-2.98951842271247	0.00454606349685253	0.0225470374539548	-2.58704823438759
KLHL29	-1.11616473393478	4.07112254744186	-2.9842654457859	0.00461137495933654	0.0227898908978948	-2.60015659614224
PODNL1	-1.00337483917391	5.20219781953488	-2.98351072183021	0.00462083046973857	0.0228186464912553	-2.60203869804889
MMP9	1.26075443821739	8.93492877209302	2.96508876438479	0.00485733408905778	0.023738708521736	-2.64788110378889
CHST7	-1.08304130243478	6.72148785023256	-2.92689541513642	0.00538417182997002	0.0257079863479695	-2.74232211290067
USP9Y	-1.46596568810869	4.47097375348837	-2.89428520188024	0.00587572986456218	0.0274799322924063	-2.82230738183166
ZIC1	-1.46049961713043	8.66713224837209	-2.83491693011072	0.00687954988187249	0.0310185382384966	-2.96635961037201
CR2	1.04076277934783	4.13140870302326	2.81316093440702	0.00728571510940425	0.0323157133944166	-3.01863565762572
C17orf75	1.01953841163044	3.43460389674419	2.80695038201382	0.00740567854305602	0.0327090652440221	-3.0335075263721
HLA-DRB4	2.49985589117392	7.74379610186047	2.7487438445016	0.00862238977132755	0.0366137891203445	-3.17177538906535
TPSD1	-1.02471195054348	4.86741481651163	-2.7457964708263	0.00868866229305548	0.0368080129821945	-3.17872276900275
CIDEC	-1.01305779426086	8.34006016348837	-2.74016239504675	0.00881665755152518	0.0372120480849438	-3.19198847897199
HTR2B	1.14132141580435	5.86420140116279	2.73541496300505	0.00892585965891606	0.0375592511737353	-3.20315162495311
CRY2	-1.12742042047826	5.99290387744186	-2.64459353901524	0.0112705375978104	0.0449904671466294	-3.41404991033785
IL6	-1.36072966717392	8.24293452744186	-2.59044745558474	0.0129251028731532	0.0499028279545621	-3.53733442974135
